# Supplementary material for: COVID-19 hospitalisations and all-cause mortality by risk group in Finland
Source: PLoS One. 2023 May 23;18(5):e0286142. doi: 10.1371/journal.pone.0286142 (PMC10204977; doi:10.1371/journal.pone.0286142)
Supplement: S1 File — (XLSX) [file pone.0286142.s007.xlsx]

## Sheet: Article data -->
	General:	Data of below 5 is not presented in the tables due to Finnish laws.
	From this forward: data reported by the hospitals and healthcare centers in Finland to THL registers (Hilmo and Avohilmo). Exception: Infections data from TTR (Tartuntatautirekisteri)
	This data was used for the article analysis
	PC= Primary care		Data sets:	Number of patients		Number of days in hospital
	SC= Specialty care		Data sets:	Number of patients		Number of days in hospital
	X= <5

## Sheet: Deaths
	Deaths		Number of patients
	Risk_group	Age_group	1/2021	2/2021	1/2022
	cv_diseases	18-49	X	X	5
	cv_diseases	50-59	X	7	24
	cv_diseases	60-69	14	32	99
	cv_diseases	70+	181	304	1654
	diabetes	18-49	X	X	5
	diabetes	50-59	X	6	16
	diabetes	60-69	12	26	71
	diabetes	70+	105	130	780
	No_risk_factor	18-49	X	17	35
	No_risk_factor	50-59	12	13	30
	No_risk_factor	60-69	12	22	58
	No_risk_factor	70+	59	84	445
	hypertension	18-49	X	5	10
	hypertension	50-59	5	11	33
	hypertension	60-69	18	28	118
	hypertension	70+	202	291	1789
	chronic_lung_disease	18-49	X	X	7
	chronic_lung_disease	50-59	X	5	10
	chronic_lung_disease	60-69	12	10	43
	chronic_lung_disease	70+	82	94	535
	CKD	18-49	X	X	X
	CKD	50-59	X	X	6
	CKD	60-69	6	9	25
	CKD	70+	45	63	330
	neurological_disorder/disease	18-49	X	X	X
	neurological_disorder/disease	50-59	X	X	X
	neurological_disorder/disease	60-69	X	X	12
	neurological_disorder/disease	70+	19	23	142
	organ/stem_cell_transplant	18-49	X	X	5
	organ/stem_cell_transplant	50-59	X	X	13
	organ/stem_cell_transplant	60-69	5	12	38
	organ/stem_cell_transplant	70+	21	25	161
	cancer	18-49	X	X	13
	cancer	50-59	5	X	25
	cancer	60-69	10	20	69
	cancer	70+	78	100	600
	≥1_risk_factors	18-49	6	10	32
	≥1_risk_factors	50-59	10	14	62
	≥1_risk_factors	60-69	36	56	190
	≥1_risk_factors	70+	293	433	2510
	All	18-49	9	27	67
	All	50-59	22	27	92
	All	60-69	48	78	248
	All	70+	352	517	2955

## Sheet: Infections_TTR
	Infections		Number of patients
	Risk_group	Age_group	1/2021	2/2021	1/2022
	cv_diseases	18-49	229	828	4716
	cv_diseases	50-59	269	755	5951
	cv_diseases	60-69	325	945	6144
	cv_diseases	70+	794	2194	19162
	diabetes	18-49	365	1021	7366
	diabetes	50-59	244	589	4513
	diabetes	60-69	238	639	4089
	diabetes	70+	422	1090	9258
	No_risk_factor	18-49	27445	85099	462255
	No_risk_factor	50-59	4742	12053	90618
	No_risk_factor	60-69	2024	5586	32917
	No_risk_factor	70+	811	2495	14043
	hypertension	18-49	342	1110	7642
	hypertension	50-59	539	1408	11516
	hypertension	60-69	558	1661	10189
	hypertension	70+	1057	2833	23978
	chronic_lung_disease	18-49	851	3096	20751
	chronic_lung_disease	50-59	276	712	6133
	chronic_lung_disease	60-69	193	629	3907
	chronic_lung_disease	70+	315	833	6724
	CKD	18-49	32	125	726
	CKD	50-59	32	52	451
	CKD	60-69	36	80	520
	CKD	70+	118	279	2447
	neurological_disorder/disease	18-49	82	303	2128
	neurological_disorder/disease	50-59	25	73	663
	neurological_disorder/disease	60-69	23	71	515
	neurological_disorder/disease	70+	47	154	1516
	organ/stem_cell_transplant	18-49	320	1008	4974
	organ/stem_cell_transplant	50-59	83	138	1023
	organ/stem_cell_transplant	60-69	43	97	801
	organ/stem_cell_transplant	70+	62	166	1366
	cancer	18-49	148	532	3793
	cancer	50-59	132	403	3714
	cancer	60-69	164	509	3411
	cancer	70+	300	871	7472
	≥1_risk_factors	18-49	2103	7085	45795
	≥1_risk_factors	50-59	1151	2989	24669
	≥1_risk_factors	60-69	1022	2928	18447
	≥1_risk_factors	70+	1504	4265	34759
	All	18-59	35441	107226	623337
	All	60+	5361	15274	100166

## Sheet: Number at risk
	Number at risk
	Risk_group	Age_group	Number_at_risk
	cv_diseases	18-49	6481
	cv_diseases	50-59	8409
	cv_diseases	60-69	9173
	cv_diseases	70+	29223
	diabetes	18-49	9969
	diabetes	50-59	6615
	diabetes	60-69	6227
	diabetes	70+	14040
	No_risk_factor	18-49	10315
	No_risk_factor	50-59	16558
	No_risk_factor	60-69	15605
	No_risk_factor	70+	36509
	hypertension	18-49	26439
	hypertension	50-59	8745
	hypertension	60-69	6006
	hypertension	70+	10408
	chronic_lung_disease	18-49	60080
	chronic_lung_disease	50-59	35253
	chronic_lung_disease	60-69	28073
	chronic_lung_disease	70+	52898
	CKD	18-49	1005
	CKD	50-59	677
	CKD	60-69	813
	CKD	70+	3690
	neurological_disorder/disease	18-49	2840
	neurological_disorder/disease	50-59	964
	neurological_disorder/disease	60-69	777
	neurological_disorder/disease	70+	2247
	organ/stem_cell_transplant	18-49	6744
	organ/stem_cell_transplant	50-59	1528
	organ/stem_cell_transplant	60-69	1175
	organ/stem_cell_transplant	70+	2122
	cancer	18-49	5124
	cancer	50-59	5451
	cancer	60-69	5347
	cancer	70+	11650
	≥1_risk_factors	18-59	95333
	≥1_risk_factors	60+	80971
	All	18-59	2878906
	All	60+	1633818

## Sheet: HospitalisationsPC_patients
	Hospitalisations Primary care		Number of patients
	Risk_group	Age_group	1/2021	2/2021	1/2022
	cv_diseases	18-49	X	X	13
	cv_diseases	50-59	6	16	27
	cv_diseases	60-69	22	36	142
	cv_diseases	70+	270	429	1800
	diabetes	18-49	X	X	13
	diabetes	50-59	5	6	23
	diabetes	60-69	16	32	117
	diabetes	70+	125	203	846
	No_risk_factor	18-49	49	58	59
	No_risk_factor	50-59	19	38	54
	No_risk_factor	60-69	43	26	81
	No_risk_factor	70+	104	136	544
	hypertension	18-49	X	6	21
	hypertension	50-59	10	14	46
	hypertension	60-69	31	46	193
	hypertension	70+	327	461	2005
	chronic_lung_disease	18-49	7	X	20
	chronic_lung_disease	50-59	X	11	24
	chronic_lung_disease	60-69	9	18	93
	chronic_lung_disease	70+	108	183	653
	CKD	18-49	X	X	X
	CKD	50-59	X	X	5
	CKD	60-69	5	8	33
	CKD	70+	42	79	297
	neurological_disorder/disease	18-49	X	X	X
	neurological_disorder/disease	50-59	X	X	X
	neurological_disorder/disease	60-69	X	5	30
	neurological_disorder/disease	70+	21	34	129
	organ/stem_cell_transplant	18-49	6	X	7
	organ/stem_cell_transplant	50-59	X	X	5
	organ/stem_cell_transplant	60-69	5	8	33
	organ/stem_cell_transplant	70+	21	36	157
	cancer	18-49	X	X	X
	cancer	50-59	X	5	17
	cancer	60-69	20	14	58
	cancer	70+	114	146	712
	≥1_risk_factors	18-49	24	15	49
	≥1_risk_factors	50-59	18	30	86
	≥1_risk_factors	60-69	60	74	309
	≥1_risk_factors	70+	434	661	2795
	All	18-49	73	73	108
	All	50-59	37	68	140
	All	60-69	103	100	390
	All	70+	538	797	3339

## Sheet: HospitalisationsPC_days
	Hospitalisations Primary care		Number of days
	Risk_group	Age_group	1/2021	2/2021	1/2022
	cv_diseases	18-49	110	66	157
	cv_diseases	50-59	138	265	373
	cv_diseases	60-69	485	543	2550
	cv_diseases	70+	6504	9092	33838
	diabetes	18-49	14	72	157
	diabetes	50-59	86	140	356
	diabetes	60-69	230	539	2011
	diabetes	70+	3182	4750	15047
	No_risk_factor	18-49	526	325	410
	No_risk_factor	50-59	273	346	680
	No_risk_factor	60-69	515	497	1290
	No_risk_factor	70+	1949	2732	8509
	hypertension	18-49	46	76	340
	hypertension	50-59	189	376	878
	hypertension	60-69	692	729	3494
	hypertension	70+	7760	10357	37646
	chronic_lung_disease	18-49	127	7	119
	chronic_lung_disease	50-59	14	142	227
	chronic_lung_disease	60-69	276	253	1280
	chronic_lung_disease	70+	2581	3642	11454
	CKD	18-49	12	X	15
	CKD	50-59	43	7	80
	CKD	60-69	78	137	642
	CKD	70+	845	1737	5448
	neurological_disorder/disease	18-49	37	8	10
	neurological_disorder/disease	50-59	X	X	38
	neurological_disorder/disease	60-69	77	49	463
	neurological_disorder/disease	70+	496	1004	2191
	organ/stem_cell_transplant	18-49	84	8	21
	organ/stem_cell_transplant	50-59	58	68	88
	organ/stem_cell_transplant	60-69	89	92	558
	organ/stem_cell_transplant	70+	443	770	2734
	cancer	18-49	86	X	24
	cancer	50-59	101	38	214
	cancer	60-69	448	204	981
	cancer	70+	3063	3268	13287
	≥1_risk_factors	18-49	387	165	582
	≥1_risk_factors	50-59	337	543	1296
	≥1_risk_factors	60-69	1298	1194	5423
	≥1_risk_factors	70+	9776	14346	51691
	All	18-49	913	490	992
	All	50-59	610	889	1976
	All	60-69	1813	1691	6713
	All	70+	11725	17078	60200

## Sheet: HospitalisationsSC_patients
	Hospitalisations Specialty care		Number of patients
	Risk_group	Age_group	1/2021	2/2021	1/2022
	cv_diseases	18-49	24	35	100
	cv_diseases	50-59	43	60	196
	cv_diseases	60-69	81	103	434
	cv_diseases	70+	212	385	2249
	diabetes	18-49	22	37	131
	diabetes	50-59	56	67	164
	diabetes	60-69	57	97	335
	diabetes	70+	130	205	1145
	No_risk_factor	18-49	614	956	1383
	No_risk_factor	50-59	326	312	431
	No_risk_factor	60-69	248	208	479
	No_risk_factor	70+	142	218	867
	hypertension	18-49	31	59	124
	hypertension	50-59	96	97	281
	hypertension	60-69	126	149	568
	hypertension	70+	276	441	2492
	chronic_lung_disease	18-49	50	69	163
	chronic_lung_disease	50-59	47	43	137
	chronic_lung_disease	60-69	59	76	266
	chronic_lung_disease	70+	109	191	908
	CKD	18-49	5	19	57
	CKD	50-59	16	9	62
	CKD	60-69	17	22	98
	CKD	70+	46	75	438
	neurological_disorder/disease	18-49	8	13	22
	neurological_disorder/disease	50-59	X	X	20
	neurological_disorder/disease	60-69	5	6	45
	neurological_disorder/disease	70+	9	20	148
	organ/stem_cell_transplant	18-49	18	32	115
	organ/stem_cell_transplant	50-59	18	15	91
	organ/stem_cell_transplant	60-69	16	19	157
	organ/stem_cell_transplant	70+	29	38	269
	cancer	18-49	12	26	86
	cancer	50-59	14	29	125
	cancer	60-69	40	40	271
	cancer	70+	78	159	1005
	≥1_risk_factors	18-49	140	212	524
	≥1_risk_factors	50-59	170	186	527
	≥1_risk_factors	60-69	229	246	964
	≥1_risk_factors	70+	400	655	3595
	All	18-49	754	1168	1907
	All	50-59	496	498	958
	All	60-69	477	454	1443
	All	70+	542	873	4462

## Sheet: HospitalisationsSC_days
	Hospitalisations Specialty care		Number of days
	Risk_group	Age_group	1/2021	2/2021	1/2022
	cv_diseases	18-49	202	382	996
	cv_diseases	50-59	677	741	1855
	cv_diseases	60-69	1385	1253	4283
	cv_diseases	70+	2599	4364	16787
	diabetes	18-49	212	279	1071
	diabetes	50-59	687	725	1400
	diabetes	60-69	1091	1514	3013
	diabetes	70+	1488	2133	9021
	No_risk_factor	18-49	4209	6903	7443
	No_risk_factor	50-59	3588	3013	2950
	No_risk_factor	60-69	2785	2585	3989
	No_risk_factor	70+	1673	2628	6728
	hypertension	18-49	243	579	974
	hypertension	50-59	1218	1363	2662
	hypertension	60-69	1664	1971	5488
	hypertension	70+	3215	4903	18927
	chronic_lung_disease	18-49	385	466	1052
	chronic_lung_disease	50-59	535	490	901
	chronic_lung_disease	60-69	577	724	2404
	chronic_lung_disease	70+	1229	1909	6687
	CKD	18-49	32	217	440
	CKD	50-59	207	154	773
	CKD	60-69	296	296	1181
	CKD	70+	508	974	3571
	neurological_disorder/disease	18-49	64	56	111
	neurological_disorder/disease	50-59	66	66	151
	neurological_disorder/disease	60-69	79	77	391
	neurological_disorder/disease	70+	176	395	1057
	organ/stem_cell_transplant	18-49	216	372	924
	organ/stem_cell_transplant	50-59	260	442	1150
	organ/stem_cell_transplant	60-69	291	356	1840
	organ/stem_cell_transplant	70+	425	594	2333
	cancer	18-49	124	171	695
	cancer	50-59	158	605	1407
	cancer	60-69	455	383	2616
	cancer	70+	943	2022	8091
	≥1_risk_factors	18-49	1044	1782	3972
	≥1_risk_factors	50-59	2018	2400	4602
	≥1_risk_factors	60-69	3035	2999	9067
	≥1_risk_factors	70+	4469	7204	27135
	All	18-49	5253	8685	11415
	All	50-59	5606	5413	7552
	All	60-69	5820	5584	13056
	All	70+	6142	9832	33863

## Sheet: TTR -->
	General:	Data of below 5 is not presented in the tables due to Finnish laws.
	From this forward: data from Tartuntatautirekisteri (Finnish National Infectious Diseases Register)
	This data was used to calculate the differences between TTR and THL registers (Hilmo and Avohilmo) (S1 & S2 Tables)
	PC= Primary care		Data sets:	Number of patients		Number of days in hospital
	SC= Specialty care		Data sets:	Number of patients		Number of days in hospital
	X= <5

## Sheet: HospitalisationsTTR_PC_patients
	Hospitalisations TTR: Primary care		Number of patients
	Risk_group	Age_group	1/2021	2/2021	1/2022
	cv_diseases	18-49	X	X	10
	cv_diseases	50-59	X	9	26
	cv_diseases	60-69	12	27	116
	cv_diseases	70+	210	325	1496
	diabetes	18-49	X	X	10
	diabetes	50-59	X	X	16
	diabetes	60-69	10	22	97
	diabetes	70+	98	147	702
	No_risk_factor	18-49	41	46	49
	No_risk_factor	50-59	13	22	38
	No_risk_factor	60-69	20	12	53
	No_risk_factor	70+	71	99	397
	hypertension	18-49	X	5	15
	hypertension	50-59	X	8	31
	hypertension	60-69	13	31	150
	hypertension	70+	246	342	1666
	chronic_lung_disease	18-49	6	X	20
	chronic_lung_disease	50-59	X	8	18
	chronic_lung_disease	60-69	X	14	76
	chronic_lung_disease	70+	77	142	552
	CKD	18-49	X	X	X
	CKD	50-59	X	X	X
	CKD	60-69	X	5	23
	CKD	70+	36	63	237
	neurological_disorder/disease	18-49	X	X	X
	neurological_disorder/disease	50-59	X	X	5
	neurological_disorder/disease	60-69	X	X	27
	neurological_disorder/disease	70+	16	25	112
	organ/stem_cell_transplant	18-49	6	X	6
	organ/stem_cell_transplant	50-59	X	X	X
	organ/stem_cell_transplant	60-69	5	8	29
	organ/stem_cell_transplant	70+	16	26	128
	cancer	18-49	X	X	X
	cancer	50-59	X	X	14
	cancer	60-69	14	10	49
	cancer	70+	87	112	581
	≥1_risk_factors	18-49	19	12	41
	≥1_risk_factors	50-59	7	17	64
	≥1_risk_factors	60-69	30	52	247
	≥1_risk_factors	70+	332	496	2336
	All	18-49	60	58	90
	All	50-59	20	39	102
	All	60-69	50	64	300
	All	70+	403	595	2733

[truncated: 3 more sheets: HospitalisationsTTR_PC_days, HospitalisationsTTR_SC_patients, HospitalisationsTTR_SC_days]
